# Supplementary material for: Genomic Signatures of Local Adaptation in Clam Shrimp (Eulimnadia texana) from Natural Vernal Pools
Source: Genome Biol Evol. 2020 Jun 15;12(7):1194–206. doi: 10.1093/gbe/evaa120 (PMC7486962; doi:10.1093/gbe/evaa120)
Supplement: evaa120_Supplementary_Data [file evaa120_supplementary_data.zip]

Archive with 4 entries (4 files):
- supplementary_data_table_1.xlsx
- supplementary_data_table_2.xlsx
- Supplementary_figures.pdf
- Supplementary_information_clean.docx
