# Supplementary material for: Genomic Signatures of Local Adaptation in Clam Shrimp (Eulimnadia texana) from Natural Vernal Pools
Source: Genome Biol Evol. 2020 Jun 15;12(7):1194–206. doi: 10.1093/gbe/evaa120 (PMC7486962; doi:10.1093/gbe/evaa120)
Supplement: evaa120_Supplementary_Data [file evaa120_supplementary_data.zip › supplementary_data_table_1.xlsx]

## Sheet: Original
Tank	Date	Males	Herms	%Male	Latitude	Longitude	Latitudedec	Longitudedec	Elevation (ft)	Size (ft.)	Surface Area (m2)	Depth (ft)	Volume (m3)	S/V Ratio	pH	Ap	He	f	Fairy shrimp	Cladocerans	Leptestheria	Triops longicaudatus	tadpole	streptocephalus mackeni	thamnocephalus platyurus	eocyzicus
Cassidy	1/14/04	40	98	0.29	N3243.32969	W10650.51636	3243.33	-10650.5	4456										0	0	0	0	0	0	0	0
WAL	2003	235	1045	0.184	N3158.16687	W10907.53529	3158.17	-10907.5		83 x 86	663	3	606	1.09		2.8	0.34	0.344	0	1	0	1	0	1	1	0
Hayden	7/14/03	13	52	0.2	N 32° 42' 01.75"	W 106° 43' 52.97"	3270.05	-10673.1											1	0	0	0	0	0	0	0
JT4	1/14/00	441	1523	0.225	N3231.70650	W10644.72278	3231.71	-10644.7		104 x 61	589	1	180	3.28	7.16	2.1	0.198333	0.163833	1	0	0	1	0	0	0	0
Forsling	6/19/03	22	84	0.208	N3229.88313	W10644.37131	3229.88	-10644.4	4273	6 x 12	6	1.5	3	2.19	7.44667	2.8	0.19	0.189	1	0	1	0	1	0	0	0
Ares	6/21/03	22	84	0.208	N3229.72670	W10644.04011	3229.73	-10644	4326										1	0	1	0	0	0	0	1
LTER	6/16/95	84	255	0.248	32°32'0.79"N	106°45'21.88"W	3253.36	-10675.6		500 x 570	20885	3	19097	1.09		2.5	0.18	0.345	0	0	0	1	0	0	0	0
AMT1	10/20/96	43	152	0.221	N3217.86179	W10641.26241	3217.86	-10641.3		27 x 22	44	2	27	1.64		2.5	0.2	0.467
SWP4	6/12/96	66	137	0.325	N3231.92214	W10645.00957	3231.92	-10645		31 x 84	242	1.5	111	2.19	7.79	2.4	0.25	0.133	1	0	0	0	0	0	0	0
JD1	3/14/98	46	228	0.168	N3230.39522	W10644.51261	3230.4	-10644.5		146 x 3	41	1	12	3.28		2	0.15	0.301	0	0	0	1	0	0	0	0
Tank 011	7/12/03	27	90	0.231	N3234.42529	W10656.89862	3234.43	-10656.9	4494										1	0	0	1	0	0	0	0

## Sheet: Cleaned
Table 1
Tank	days since 1/1/1990	Males	Herms	%Male	Latitudedec	Longitudedec	Elevation (ft)	Size (ft.)	Surface Area (m2)	Depth (ft)	Volume (m3)	S/V Ratio	pH	Ap	He	f	Fairy shrimp	Cladocerans	Leptestheria	Triops longicaudatus	tadpole	streptocephalus mackeni	thamnocephalus platyurus	eocyzicus	tadpole shrimp counts
Cassidy	5126	40	98	0.29	32.4333	-106.505	4456	unknown	unknown	unknown	unknown	unknown	unknown	unknown	unknown	unknown	0	0	0	0	0	0	0	0	0
WAL	4898	235	1045	0.184	31.5817	-109.075	unknown	83 x 86	663	3	606	1.09	unknown	2.8	0.34	0.344	0	1	0	1	0	1	1	0	20
EE_Anc	4898	235	1045	0.184	31.5817	-109.075	unknown	83 x 86	663	3	606	1.09	unknown	2.8	0.34	0.344	0	1	0	1	0	1	1	0	20
Hayden	4941	13	52	0.2	32.7005	-106.731	unknown	unknown	unknown	unknown	unknown	unknown	unknown	unknown	unknown	unknown	1	0	0	0	0	0	0	0	0
JT4	3665	441	1523	0.225	32.3171	-106.447	unknown	104 x 61	589	1	180	3.28	7.16	2.1	0.198333	0.163833	1	0	0	1	0	0	0	0	0
Forsling	4916	22	84	0.208	32.2988	-106.444	4273	6 x 12	6	1.5	3	2.19	7.44667	2.8	0.19	0.189	1	0	1	0	1	0	0	0	0
Ares	4918	22	84	0.208	32.2973	-106.44	4326	unknown	unknown	unknown	unknown	unknown	unknown	unknown	unknown	unknown	1	0	1	0	0	0	0	1	50
LTER	1991	84	255	0.248	32.5336	-106.756	unknown	500 x 570	20885	3	19097	1.09	unknown	2.5	0.18	0.345	0	0	0	1	0	0	0	0	10
AMT1	2483	43	152	0.221	32.1786	-106.413	unknown	27 x 22	44	2	27	1.64	unknown	2.5	0.2	0.467	unknown	unknown	unknown	unknown	unknown	unknown	unknown	unknown	0
SWP4	2353	66	137	0.325	32.3192	-106.45	unknown	31 x 84	242	1.5	111	2.19	7.79	2.4	0.25	0.133	1	0	0	0	0	0	0	0	0
JD1	2994	46	228	0.168	32.304	-106.445	unknown	146 x 3	41	1	12	3.28	unknown	2	0.15	0.301	0	0	0	1	0	0	0	0	0
Tank 011	4939	27	90	0.231	32.3443	-106.569	4494	unknown	unknown	unknown	unknown	unknown	unknown	unknown	unknown	unknown	1	0	0	1	0	0	0	0	10

## Sheet: Normalized_interpolated
Tank	days since 1/1/1990	Males	Herms	%Male	Latitudedec	Longitudedec	Elevation (ft)	Surface Area (m2)	Depth (ft)	Volume (m3)	S/V Ratio	pH	Ap	He	f	Fairy shrimp	Cladocerans	Leptestheria	Triops longicaudatus	tadpole	streptocephalus mackeni	thamnocephalus platyurus	eocyzicus	tadpole shrimp counts
Cassidy	0.911001	-0.505428	-0.599294	1.44826	0.573253	0.440297	1.25659	0	0	0	0	-1.32074e-14	0	4.78608e-16	0	-1.09545	-0.471405	-0.471405	-1.09545	-0.316228	-0.471405	-0.471405	-0.316228	-0.609064
WAL	0.724854	0.984121	1.28359	-0.88954	-1.96319	-2.12699	0	-0.383966	1.41421	-0.370572	-1.21079	-1.32074e-14	1.24887	1.87884	0.639504	-1.09545	2.12132	-0.471405	0.912871	-0.316228	2.12132	2.12132	-0.316228	0.719803
EE_Anc	0.724854	0.984121	1.28359	-0.88954	-1.96319	-2.12699	0	-0.383966	1.41421	-0.370572	-1.21079	-1.32074e-14	1.24887	1.87884	0.639504	-1.09545	2.12132	-0.471405	0.912871	-0.316228	2.12132	2.12132	-0.316228	0.719803
Hayden	0.759961	-0.711674	-0.690754	-0.536664	1.36903	0.214335	0	0	0	0	0	-1.32074e-14	0	4.78608e-16	0	0.912871	-0.471405	-0.471405	-1.09545	-0.316228	-0.471405	-0.471405	-0.316228	-0.609064
JT4	-0.281805	2.5577	2.23397	0.0147031	0.227074	0.498168	0	-0.396715	-1.41421	-0.450533	1.76439	-2.27183	-1.54859	-0.564012	-1.34202	0.912871	-0.471405	-0.471405	0.912871	-0.316228	-0.471405	-0.471405	-0.316228	-0.609064
Forsling	0.73955	-0.642925	-0.62713	-0.360227	0.172768	0.501678	-2.08823	-0.497159	-0.707107	-0.483756	0.283594	-0.140441	1.24887	-0.70771	-1.06523	0.912871	-0.471405	2.12132	-1.09545	3.16228	-0.471405	-0.471405	-0.316228	-0.609064
Ares	0.741183	-0.642925	-0.62713	-0.360227	0.168109	0.504987	-1.11951	0	0	0	0	-1.32074e-14	0	4.78608e-16	0	0.912871	-0.471405	2.12132	-1.09545	-0.316228	-0.471405	-0.471405	3.16228	2.7131
LTER	-1.64851	-0.169325	-0.287138	0.521961	0.87185	0.189666	0	3.10005	1.41421	3.10024	-1.21079	-1.32074e-14	0.0499546	-0.880147	0.650502	-1.09545	-0.471405	-0.471405	0.912871	-0.316228	-0.471405	-0.471405	-0.316228	0.0553694
AMT1	-1.24683	-0.482512	-0.491928	-0.0735157	-0.18527	0.532732	0	-0.490612	0	-0.479252	-0.463599	-1.32074e-14	0.0499546	-0.535273	1.99229	0	7.19626e-17	7.19626e-17	0	4.8274e-17	7.19626e-17	7.19626e-17	4.8274e-17	-0.609064
SWP4	-1.35296	-0.306822	-0.521752	2.22017	0.233496	0.495303	0	-0.456499	-0.707107	-0.463485	0.283594	2.41227	-0.349682	0.326912	-1.68113	0.912871	-0.471405	-0.471405	-1.09545	-0.316228	-0.471405	-0.471405	-0.316228	-0.609064
JD1	-0.82963	-0.459596	-0.340821	-1.24242	0.188019	0.500267	0	-0.491129	-1.41421	-0.482067	1.76439	-1.32074e-14	-1.94823	-1.39746	0.166578	-1.09545	-0.471405	-0.471405	0.912871	-0.316228	-0.471405	-0.471405	-0.316228	-0.609064
Tank 011	0.758328	-0.604732	-0.6152	0.147031	0.308049	0.376547	1.95115	0	0	0	0	-1.32074e-14	0	4.78608e-16	0	0.912871	-0.471405	-0.471405	0.912871	-0.316228	-0.471405	-0.471405	-0.316228	0.0553694
