# Supplementary material for: Genomic Signatures of Local Adaptation in Clam Shrimp (Eulimnadia texana) from Natural Vernal Pools
Source: Genome Biol Evol. 2020 Jun 15;12(7):1194–206. doi: 10.1093/gbe/evaa120 (PMC7486962; doi:10.1093/gbe/evaa120)
Supplement: evaa120_Supplementary_Data [file evaa120_supplementary_data.zip › supplementary_data_table_2.xlsx]

## Sheet: Sheet 1
Table 1
Variable/Variable	Date	Males	Hermaphrodites	Percent males	Latitude	Longitude	Elevation	Surface area	Depth	Volume	S/V Ration	pH	Ap	He	f	Fairy shrimp	Cladocerans	Leptestheria	Triops longicaudatus	Tadpole	Streptocephalus mackeni	Thamnocephalus platyurus	Eocyzicus	Tadpole shrimp counts
Date	1	-0.0026183771173786	0.0764187845861127	-0.322360043064784	-0.230870974160487	-0.335555	0.0227503484658792	-0.389653104961578	0.156764178728297	-0.386748425383119	-0.119657608492363	-0.247942	0.465024546918931	0.472247706788595	-0.0820544702065592	0.124911574671192	0.288266949792186	0.295579462537182	-0.224930269903013	0.198022553260135	0.288266949792186	0.288266949792186	0.198538909331446	0.345212377215989
Males	-0.0026183771173786	1	0.983259846844692	-0.168372609017559	-0.469911331871098	-0.439392922803068	0.0224817131506444	-0.124834763390119	0.0225876195093432	-0.136420155813692	0.134373730484002	-0.587318242020708	-0.121414686705348	0.332701783637274	-0.192828944741841	-0.112204499505865	0.443241113275698	-0.323755879638123	0.553035058583088	-0.217182046495827	0.443241113275698	0.443241113275698	-0.217182046495827	-0.00315291024272553
Hermaphrodites	0.0764187845861127	0.983259846844692	1	-0.294116	-0.597289269248068	-0.578890290734107	0.00529584786046874	-0.163945660947727	0.123592337080552	-0.172976113764107	0.0438056095661873	-0.567795061070734	-0.0208306687387266	0.438991512807577	-0.0940698696725095	-0.203810581629088	0.584006810309538	-0.316713351900261	0.600607607781783	-0.212457775269241	0.584006810309538	0.584006810309538	-0.212457775269241	0.0662233777626389
Percent Males	-0.322360043064784	-0.168372609017559	-0.294116	1	0.387956	0.413158044525993	0.296569575767254	0.191564908800407	-0.123342519890966	0.186387421517479	-0.00750072247534951	0.488440951585075	-0.093447084345062	-0.0958179867670082	-0.410911842337311	0.198036480650504	-0.422484	-0.172963073869883	-0.434142820799102	-0.116027157231113	-0.422484	-0.422484	-0.116027157231113	-0.283308338735056
Latitude	-0.230870974160487	-0.469911331871098	-0.597289269248068	0.387956	1	0.870387987735748	0.0702196561089533	0.356941778314618	-0.472187614329444	0.351090653989145	0.421081499232959	0.00210178514528633	-0.495732799470139	-0.771091117929339	-0.287536525889091	0.434065326049416	-0.933396985611064	0.0724055599517635	-0.444101926972226	0.0493077831858375	-0.933396985611064	-0.933396985611064	0.0478344692148082	-0.352289973772515
Longitude	-0.335555	-0.439392922803068	-0.578890290734107	0.413158044525993	0.870387987735748	1	-0.0295440842316398	0.0946496889817418	-0.714980164224692	0.0882948783281069	0.610766917876493	-0.000673035895822158	-0.597211443359784	-0.874350213611556	-0.317090150899906	0.526106	-0.979842748304818	0.260103489863617	-0.437950200927837	0.173959643328653	-0.979842748304818	-0.979842748304818	0.175005807383338	-0.327192046803957
Elevation	0.0227503484658792	0.0224817131506444	0.00529584786046874	0.296569575767254	0.0702196561089533	-0.0295440842316398	1	0.0943802120227595	0.134236442849443	0.0918358315155163	-0.0538371351921276	0.0266610844581097	-0.237083315145536	0.134350889786228	0.202222055583584	-0.229421	-4.28549597666496e-13	-0.756071343312715	0.356228913091121	-0.660355984790654	-4.28549597666496e-13	-4.28549597666496e-13	-0.354020166901433	-0.220253843516327
Surface area	-0.389653104961578	-0.124834763390119	-0.163945660947727	0.191564908800407	0.356941778314618	0.0946496889817418	0.0943802120227595	1	0.475277152686449	0.999832053658185	-0.403019797508484	-0.0118280829674007	0.0255670526815573	-0.254183071275453	0.208697	-0.295401446486905	-0.202028	-0.138206724881983	0.214828479438001	-0.171319667473253	-0.202028	-0.202028	-0.0141041115969883	0.0944814058200186
Depth	0.156764178728297	0.0225876195093432	0.123592337080552	-0.123342519890966	-0.472187614329444	-0.714980164224692	0.134236442849443	0.475277152686449	1	0.484087002981245	-0.957134335172966	0.146038872854855	0.719309647221015	0.646605	0.575730594529445	-0.516397779494521	0.666666666666667	-0.166666666666924	0.258198889747493	-0.223606797750439	0.666666666666667	0.666666666666667	1.14989363714461e-13	0.427113883387548
Volume	-0.386748425383119	-0.136420155813692	-0.172976113764107	0.186387421517479	0.351090653989145	0.0882948783281069	0.0918358315155163	0.999832053658185	0.484087002981245	1	-0.413481423227274	-0.00241605288892416	0.0363761220747263	-0.249637225810038	0.218795485026671	-0.302924154369607	-0.195227510175353	-0.134560782597957	0.212714	-0.166754720967959	-0.195227510175353	-0.195227510175353	-0.0137775132288074	0.0977290186154162
S/V ratio	-0.119657608492363	0.134373730484002	0.0438056095661873	-0.00750072247534951	0.421081499232959	0.610766917876493	-0.0538371351921276	-0.403019797508484	-0.957134335172966	-0.413481423227274	1	-0.305829935323307	-0.820240541197962	-0.618613425534479	-0.555695816960207	0.379518615463705	-0.590640378973272	0.046976141525589	-0.0650804666237144	0.0763526476167826	-0.590640378973272	-0.590640378973272	-0.0133275401536671	-0.365677516034671
pH	-0.247942	-0.587318242020708	-0.567795061070734	0.488440951585075	0.00210178514528633	-0.000673035895822158	0.0266610844581097	-0.0118280829674007	0.146038872854855	-0.00241605288892416	-0.305829935323307	1	0.227202022465484	0.197211973370745	-0.0779006300784961	5.84190871964824e-13	-3.01674877227291e-13	-0.0331021441128867	-0.414777823144819	-0.0444111866622431	-3.01674877227291e-13	-3.01674877227291e-13	-2.02369644762974e-13	-3.8976981374827e-13
Ap	0.465024546918931	-0.121414686705348	-0.0208306687387266	-0.093447084345062	-0.495732799470139	-0.597211443359784	-0.237083315145536	0.0255670526815573	0.719309647221015	0.0363761220747263	-0.820240541197962	0.227202022465484	1	0.656361918775134	0.249142948759365	-0.113590707431358	0.590861495932359	0.296501149226741	-0.168313238018816	0.396361941057591	0.590861495932359	0.590861495932359	0.0014360939890899	0.304758
He	0.472247706788595	0.332701783637274	0.438991512807577	-0.0958179867670082	-0.771091117929339	-0.874350213611556	0.134350889786228	-0.254183071275453	0.646605	-0.249637225810038	-0.618613425534479	0.197211973370745	0.656361918775134	1	0.135683605073085	-0.225803610600494	0.862756168434584	-0.189747854392769	0.113945259445476	-0.239185450211298	0.862756168434584	0.862756168434584	-0.0153880103928859	0.400787778895978
f	-0.0820544702065592	-0.192828944741841	-0.0940698696725095	-0.410911842337311	-0.287536525889091	-0.317090150899906	0.202222055583584	0.208697	0.575730594529445	0.218795485026671	-0.555695816960207	-0.0779006300784961	0.249142948759365	0.135683605073085	1	-0.548028635371415	0.386844769022405	-0.165697	0.336077933658123	-0.279580683379094	0.386844769022405	0.386844769022405	0.0572743861067358	0.193804259116419
Fairy shrimp	0.124911574671192	-0.112204499505865	-0.203810581629088	0.198036480650504	0.434065326049416	0.526106	-0.229421	-0.295401446486905	-0.516397779494521	-0.302924154369607	0.379518615463705	5.84190871964824e-13	-0.113590707431358	-0.225803610600494	-0.548028635371415	1	-0.516397779494322	0.430331482911935	-0.466666666666667	0.288675134594813	-0.516397779494322	-0.516397779494322	0.288675134594813	4.56440657839101e-13
Cladocerans	0.288266949792186	0.443241113275698	0.584006810309538	-0.422484	-0.933396985611064	-0.979842748304818	-4.28549597666496e-13	-0.202028	0.666666666666667	-0.195227510175353	-0.590640378973272	-3.01674877227291e-13	0.590861495932359	0.862756168434584	0.386844769022405	-0.516397779494322	1	-0.222222222222222	0.430331482911935	-0.149071198499986	1	1	-0.149071198499986	0.313216847817222
Leptestheria	0.295579462537182	-0.323755879638123	-0.316713351900261	-0.172963073869883	0.0724055599517635	0.260103489863617	-0.756071343312715	-0.138206724881983	-0.166666666666924	-0.134560782597957	0.046976141525589	-0.0331021441128867	0.296501149226741	-0.189747854392769	-0.165697	0.430331482911935	-0.222222222222222	1	-0.516397779494322	0.670820393249937	-0.222222222222222	-0.222222222222222	0.670820393249937	0.469825271727245
Triops longicaudatus	-0.224930269903013	0.553035058583088	0.600607607781783	-0.434142820799102	-0.444101926972226	-0.437950200927837	0.356228913091121	0.214828479438001	0.258198889747493	0.212714	-0.0650804666237144	-0.414777823144819	-0.168313238018816	0.113945259445476	0.336077933658123	-0.466666666666667	0.430331482911935	-0.516397779494322	1	-0.346410161513775	0.430331482911935	0.430331482911935	-0.346410161513775	-5.47729366990988e-13
Tadpole	0.198022553260135	-0.217182046495827	-0.212457775269241	-0.116027157231113	0.0493077831858375	0.173959643328653	-0.660355984790654	-0.171319667473253	-0.223606797750439	-0.166754720967959	0.0763526476167826	-0.0444111866622431	0.396361941057591	-0.239185450211298	-0.279580683379094	0.288675134594813	-0.149071198499986	0.670820393249937	-0.346410161513775	1	-0.149071198499986	-0.149071198499986	-0.1	-0.210112249025568
Streptocephalus mackeni	0.288266949792186	0.443241113275698	0.584006810309538	-0.422484	-0.933396985611064	-0.979842748304818	-4.28549597666496e-13	-0.202028	0.666666666666667	-0.195227510175353	-0.590640378973272	-3.01674877227291e-13	0.590861495932359	0.862756168434584	0.386844769022405	-0.516397779494322	1	-0.222222222222222	0.430331482911935	-0.149071198499986	1	1	-0.149071198499986	0.313216847817222
Thamnocephalus platyurus	0.288266949792186	0.443241113275698	0.584006810309538	-0.422484	-0.933396985611064	-0.979842748304818	-4.28549597666496e-13	-0.202028	0.666666666666667	-0.195227510175353	-0.590640378973272	-3.01674877227291e-13	0.590861495932359	0.862756168434584	0.386844769022405	-0.516397779494322	1	-0.222222222222222	0.430331482911935	-0.149071198499986	1	1	-0.149071198499986	0.313216847817222
Eocyzicus	0.198538909331446	-0.217182046495827	-0.212457775269241	-0.116027157231113	0.0478344692148082	0.175005807383338	-0.354020166901433	-0.0141041115969883	1.14989363714461e-13	-0.0137775132288074	-0.0133275401536671	-2.02369644762974e-13	0.0014360939890899	-0.0153880103928859	0.0572743861067358	0.288675134594813	-0.149071198499986	0.670820393249937	-0.346410161513775	-0.1	-0.149071198499986	-0.149071198499986	1	0.840448996103219
Tadpole shrimp counts	0.345212377215989	-0.00315291024272553	0.0662233777626389	-0.283308338735056	-0.352289973772515	-0.327192046803957	-0.220253843516327	0.0944814058200186	0.427113883387548	0.0977290186154162	-0.365677516034671	-3.8976981374827e-13	0.304758	0.400787778895978	0.193804259116419	4.56440657839101e-13	0.313216847817222	0.469825271727245	-5.47729366990988e-13	-0.210112249025568	0.313216847817222	0.313216847817222	0.840448996103219	1
